# Supplementary material for: Extracellular Vesicle lincRNA-p21 Expression in Tumor-Draining Pulmonary Vein Defines Prognosis in NSCLC and Modulates Endothelial Cell Behavior
Source: Cancers (Basel). 2020 Mar 20;12(3):734. doi: 10.3390/cancers12030734 (PMC7140053; doi:10.3390/cancers12030734)
Supplement: Supplementary file 1 [file cancers-12-00734-s001.zip]

Archive with 3 entries (3 files):
- Supplementary Figure 1.pdf
- Supplementary Figure 2_.pdf
- Supplementary Figure 3.pdf
